# Supplementary material for: The Circadian Clock Gene, TaPRR1, Is Associated With Yield-Related Traits in Wheat (Triticum aestivum L.)
Source: Front Plant Sci. 2020 Mar 12;11:285. doi: 10.3389/fpls.2020.00285 (PMC7080851; doi:10.3389/fpls.2020.00285)
Supplement: Supplementary file 3 [file Table_1.XLSX]

## Sheet: Table S1
Table S1 Twenty-eight accessions with wide variation in heading date and yield-related traits.
Accession	Origin
Sunstar	Australia
Marquis	Canada
Am3	China
Chadianhong	China
Chinese Spring	China
Hezuo 2	China
Hongquanmang	China
Jiangdongmen	China
Laizhou 953	China
Mazhamai	China
Neixiang 188	China
Wangshuibai	China
Xinjiang 1	China
Yanzhan 1	China
Heine Hvede	Danmark
Soissons	France
Deng 8661	Germany
Funo	Italy
GIAVA	Italy
Mexipak 66	Mexico
Mrl"s"-Buc"s"	Mexico
Napo63	Mexico
Предгорная 2	Russia
Atlas 66	USA
Cheyenne	USA
Early Premium	USA
Hussar	USA
Triumph	USA

## Sheet: Table S2
Table S2 Distribution of TaPRR1 genotypes in 129 accessions from the Chinese wheat Mini Core Collection (MCC), 40 accessions from the Chinese Academy of Agricultural Sciences (CAAS), and eight synthetic hexaploid wheat lines.
Accession	GRIN Accession ID	Preserved organization	Type	Agroecological zones	Origin	TaPRR1-A1	TaPRR1-B1	TaPRR1-D1
Emai 6	ZM010314	MCC	Modern cultivars	MLYW	China	a	b	a
Liying 5	ZM015113	MCC	Modern cultivars	MLYW	China	b	b	H
Sumai 3	ZM010242	MCC	Modern cultivars	MLYW	China	a	b	a
Yangmai 158	H01094	MCC	Modern cultivars	MLYW	China	a	b	a
Yangmai 5	ZM014903	MCC	Modern cultivars	MLYW	China	a	b	a
Zhemai 1	H01219	MCC	Modern cultivars	MLYW	China	a	b	b
Hezuo 2	ZM009681	MCC	Modern cultivars	NeS	China	b	a	b
Jichun 1016	ZM021929	MCC	Modern cultivars	NeS	China	a	H	b
Kelao 4	ZM014682	MCC	Modern cultivars	NeS	China	b	a	b
Xinkehan 9	ZM022178	MCC	Modern cultivars	NeS	China	a	H	a
Jinghong 5	ZM008934	MCC	Modern cultivars	NS	China	b	a	b
Neimai 11	ZM017834	MCC	Modern cultivars	NS	China	a	a	b
Beijing 8	ZM008963	MCC	Modern cultivars	NW	China	a	H	a
Fengkang 8	ZM013106	MCC	Modern cultivars	NW	China	b	H	a
Lvhan 328	ZM014050	MCC	Modern cultivars	NW	China	a	H	a
Nongda 311	ZM009028	MCC	Modern cultivars	NW	China	b	H	a
Pinchun 16	ZM013758	MCC	Modern cultivars	NW	China	a	H	H
Zaosui 30	ZM013282	MCC	Modern cultivars	NW	China	a	H	a
Dingxi 24	ZM009893	MCC	Modern cultivars	NwS	China	b	b	b
Ganmai 8	ZM009803	MCC	Modern cultivars	NwS	China	a	b	a
Ningchun 4	ZM017424	MCC	Modern cultivars	NwS	China	b	a	a
Qingchun 28	ZM017383	MCC	Modern cultivars	QTSW	China	a	a	b
Rikaze 54	ZM010591	MCC	Modern cultivars	QTSW	China	b	a	a
Zangdong 4	ZM010580	MCC	Modern cultivars	QTSW	China	a	b	b
Jinmai 2148	ZM010375	MCC	Modern cultivars	SCW	China	a	H	b
Kangxiu 10	ZM010352	MCC	Modern cultivars	SCW	China	a	H	H
Taizhong 23	ZM013082	MCC	Modern cultivars	SCW	China	a	H	H
Kashi 1	H02027	MCC	Modern cultivars	SkWS	China	a	a	b
Kashibaipi	ZM010128	MCC	Modern cultivars	SkWS	China	a	b	b
Tuokexun 1	ZM010136	MCC	Modern cultivars	SkWS	China	a	c	b
Bimai 26	ZM023312	MCC	Modern cultivars	SwW	China	a	H	a
Chuanmai 8	ZM010441	MCC	Modern cultivars	SwW	China	a	U	a
Fan 6	ZM010450	MCC	Modern cultivars	SwW	China	a	b	b
Guinong 10	ZM023371	MCC	Modern cultivars	SwW	China	a	b	a
Xingyi 4	ZM023315	MCC	Modern cultivars	SwW	China	a	c	a
Yunmai 34	ZM016965	MCC	Modern cultivars	SwW	China	b	a	a
Aimengniu	ZM015830	MCC	Modern cultivars	YHW	China	b	b	a
Bainong 3217	ZM017936	MCC	Modern cultivars	YHW	China	a	c	a
Fengchan 3	ZM009600	MCC	Modern cultivars	YHW	China	a	U	b
Fuzhuang 30	ZM017213	MCC	Modern cultivars	YHW	China	a	b	b
Hanxuan 10	ZM009279	MCC	Modern cultivars	YHW	China	a	H	b
Laizhou 953	ZM022727	MCC	Modern cultivars	YHW	China	a	a	b
Neixiang 5	ZM009523	MCC	Modern cultivars	YHW	China	b	H	a
Wenmai 6	ZM025398	MCC	Modern cultivars	YHW	China	a	a	b
Xiannong 39	ZM017208	MCC	Modern cultivars	YHW	China	a	H	a
Xiaoyan 6	ZM017079	MCC	Modern cultivars	YHW	China	a	H	b
Yannong 15	ZM015719	MCC	Modern cultivars	YHW	China	a	b	a
Youbao	ZM009411	MCC	Modern cultivars	YHW	China	a	c	a
Yuanzhu	ZM016212	MCC	Modern cultivars	YHW	China	a	b	a
Yumai 18	ZM022978	MCC	Modern cultivars	YHW	China	a	H	a
Baipu	ZM007246	MCC	Landrace	MLYW	China	a	b	b
Honghuazao	ZM011345	MCC	Landrace	MLYW	China	a	c	b
Jiangdongmen	ZM005871	MCC	Landrace	MLYW	China	a	b	b
Liuzhutou	ZM005540	MCC	Landrace	MLYW	China	a	b	b
Paozimai	ZM007298	MCC	Landrace	MLYW	China	a	b	b
Wangshuibai	ZM005740	MCC	Landrace	MLYW	China	a	b	b
Baiyoumai	ZM004326	MCC	Landrace	NeS	China	a	b	b
Huoqiu	ZM004433	MCC	Landrace	NeS	China	a	b	b
Dingxingzhai	ZM010639	MCC	Landrace	NS	China	a	b	b
Xiaobaimai	ZM004615	MCC	Landrace	NS	China	a	b	b
Xiaobaimang	ZM000556	MCC	Landrace	NW	China	a	H	b
Xiaokouhong	ZM004454	MCC	Landrace	NW	China	a	b	b
Lanhuamai	ZM005017	MCC	Landrace	NwS	China	a	b	b
Laotutou	ZM004670	MCC	Landrace	NwS	China	a	b	b
Shanmai	ZM020774	MCC	Landrace	NwS	China	a	b	b
Baimangxiaomai	ZM008341	MCC	Landrace	QTSW	China	a	a	b
Kangdingxiaomai	ZM008347	MCC	Landrace	QTSW	China	a	b	b
Liuyuehuang	ZM005141	MCC	Landrace	QTSW	China	b	b	b
Muzongzhuoga	ZM018569	MCC	Landrace	QTSW	China	a	b	b
Heshangmai	ZM007486	MCC	Landrace	SCW	China	a	b	b
Heshangmai	ZM007486	MCC	Landrace	SCW	China	a	b	b
Kangmai	ZM007671	MCC	Landrace	SCW	China	a	a	b
Shanglinxiaomai	ZM007719	MCC	Landrace	SCW	China	a	b	b
Wumangmai	ZM005160	MCC	Landrace	SCW	China	a	c	b
Hongchunmai	ZM005294	MCC	Landrace	SkWS	China	a	b	b
Hongdongmai	ZM005188	MCC	Landrace	SkWS	China	b	b	a
Baihuamai	ZM007003	MCC	Landrace	SwW	China	a	b	b
Baimaizi	ZM007764	MCC	Landrace	SwW	China	a	b	b
Chengduguangtou	ZM008365	MCC	Landrace	SwW	China	a	b	b
Honghuamai	ZM007925	MCC	Landrace	SwW	China	a	b	b
Huanxiangguo	ZM008249	MCC	Landrace	SwW	China	a	b	b
Jiangmai	ZM011774	MCC	Landrace	SwW	China	a	b	a
Yangmai	ZM011644	MCC	Landrace	SwW	China	a	b	b
Yangmai	ZM012030	MCC	Landrace	SwW	China	b	a	a
Zhushimai	ZM008809	MCC	Landrace	SwW	China	a	b	b
Baikeguangtou	ZM006607	MCC	Landrace	YHW	China	a	b	b
Banjiemang	ZM002569	MCC	Landrace	YHW	China	a	c	b
Dalibanmang	ZM001742	MCC	Landrace	YHW	China	a	H	b
Hongheshangtou	ZM003393	MCC	Landrace	YHW	China	a	c	b
Hongquanmang	ZM003405	MCC	Landrace	YHW	China	a	a	b
Huangguaxian	ZM003050	MCC	Landrace	YHW	China	a	c	b
Laomai	ZM003512	MCC	Landrace	YHW	China	a	b	b
Mazhamai	ZM003807	MCC	Landrace	YHW	China	a	b	b
Youzimai	ZM002668	MCC	Landrace	YHW	China	a	b	b
Bindane(A)	MY004532	MCC	Introduced varieties	Introduced	Australia	a	b	b
Cheyenne/Early Blackhull	MY000661	MCC	Introduced varieties	Introduced	Australia	b	c	b
Florence	MY001028	MCC	Introduced varieties	Introduced	Australia	b	H	H
Lleafen	MY006493	MCC	Introduced varieties	Introduced	Australia	b	H	b
Napo 63	MY006994	MCC	Introduced varieties	Introduced	Australia	a	b	a
Phocbus	MY007520	MCC	Introduced varieties	Introduced	Australia	b	a	b
Sunstar	MY008223	MCC	Introduced varieties	Introduced	Australia	a	b	b
Glenlea	MY001146	MCC	Introduced varieties	Introduced	Canada	b	a	b
Marquis	MY001868	MCC	Introduced varieties	Introduced	Canada	a	a	b
Orofen	MY002255	MCC	Introduced varieties	Introduced	Chile	a	a	b
Rendzovous	MY013796	MCC	Introduced varieties	Introduced	England	a	a	a
Aiglon	MY004168	MCC	Introduced varieties	Introduced	France	I	c	a
Mentana	MY001904	MCC	Introduced varieties	Introduced	Italy	a	b	b
Funo	MY001072	MCC	Introduced varieties	Introduced	Italy	a	b	b
Abbondanza	MY000161	MCC	Introduced varieties	Introduced	Italy	a	b	a
Villa Glori	MY003061	MCC	Introduced varieties	Introduced	Italy	a	b	a
Ardito	MY000256	MCC	Introduced varieties	Introduced	Italy	a	b	H
St 1472/506	MY002774	MCC	Introduced varieties	Introduced	Italy	a	H	a
St 2422/464	MY002776	MCC	Introduced varieties	Introduced	Italy	a	H	a
Bolero	MY012875	MCC	Introduced varieties	Introduced	Italy	a	a	a
Akagomughi	MY000019	MCC	Introduced varieties	Introduced	Japan	a	b	b
Xifeng	MY014236	MCC	Introduced varieties	Introduced	Japan	a	a	a
Norin 10	MY000054	MCC	Introduced varieties	Introduced	Japan	a	b	b
Mrl"S"-Buc"S"	MY006843	MCC	Introduced varieties	Introduced	Mexico	a	H	b
Cajeme F71	MY000566	MCC	Introduced varieties	Introduced	Mexico	b	a	b
Tanori F 71	MY002877	MCC	Introduced varieties	Introduced	Mexico	b	b	b
Yecora F70	MY003180	MCC	Introduced varieties	Introduced	Mexico	b	a	b
Mexipak 66	MY002004	MCC	Introduced varieties	Introduced	Mexico	b	a	b
Lovrin 10	MY001759	MCC	Introduced varieties	Introduced	Rumania	b	a	a
Предгорная 2	MY003361	MCC	Introduced varieties	Introduced	Russia	b	a	a
Hussar	MY001271	MCC	Introduced varieties	Introduced	USA	a	b	a
Early Piemium	ZM014906	MCC	Introduced varieties	Introduced	USA	b	H	a
Triumph	MY002966	MCC	Introduced varieties	Introduced	USA	b	H	a
Quality	MY002455	MCC	Introduced varieties	Introduced	USA	b	H	a
Atlas 66	MY000295	MCC	Introduced varieties	Introduced	USA	b	c	b
Pindong 34	A306	CAAS	Modern cultivars	NW	China	a	a	a
Zhongyou 9507	A52	CAAS	Modern cultivars	NW	China	a	a	b
Ningchun 10	A237	CAAS	Modern cultivars	NwS	China	a	b	b
Ningchun 13	NA	CAAS	Modern cultivars	NwS	China	b	a	a
Damuzhiai	A313	CAAS	Modern cultivars	QTSW	China	a	b	a
Gaoyuan 602	A379	CAAS	Modern cultivars	QTSW	China	a	a	b
Jinmai 49	NA	CAAS	Modern cultivars	SCW	China	a	a	b
Jinshajiang 1	A322	CAAS	Modern cultivars	SwW	China	b	b	b
Wuyimai	A312	CAAS	Modern cultivars	SwW	China	a	b	a
Jinan 17	A42	CAAS	Modern cultivars	YHW	China	a	c	b
Lumai 14	A17	CAAS	Modern cultivars	YHW	China	a	a	a
Neixiang 188	NA	CAAS	Modern cultivars	YHW	China	a	a	a
Xian83(104) -11zhong"S"	A316	CAAS	Modern cultivars	YHW	China	a	a	a
Yanzhan 1	H626	CAAS	Modern cultivars	YHW	China	a	a	a
Heputou	A266	CAAS	Landrace	MLYW	China	b	b	b
Sifangmai	A355	CAAS	Landrace	MLYW	China	a	b	b
Chadianhong	A165	CAAS	Landrace	NW	China	a	b	b
Yanda 1817	A171	CAAS	Landrace	NW	China	a	b	b
Shanhongmai	NA	CAAS	Landrace	NwS	China	a	b	b
Caiyazheda 29	A290	CAAS	Landrace	QTSW	China	a	b	b
Changgongfangxingmai	A381	CAAS	Landrace	QTSW	China	a	b	b
Qigongmai	A358	CAAS	Landrace	SCW	China	a	c	b
Ronganxiaomai	A361	CAAS	Landrace	SCW	China	a	c	b
Xinjiang 1	A291	CAAS	Landrace	SkWS	China	a	b	b
Chinese Spring	A166	CAAS	Landrace	SwW	China	a	b	b
Yunnan 3	A292	CAAS	Landrace	SwW	China	a	U	b
Chiyacao	A94	CAAS	Landrace	YHW	China	a	b	b
Kanghuixianhong	A285	CAAS	Landrace	YHW	China	a	c	a
Yr26/6*Avocets	A233	CAAS	Introduced varieties	Introduced	Australia	b	b	b
Kejie G377	A225	CAAS	Introduced varieties	Introduced	Czechic	b	c	a
Heine Hvede	A174	CAAS	Introduced varieties	Introduced	Danmark	b	a	a
Soissons	A281	CAAS	Introduced varieties	Introduced	France	a	a	a
Fr81-12	A221	CAAS	Introduced varieties	Introduced	France	a	a	a
Deng 8661	A224	CAAS	Introduced varieties	Introduced	Germany	a	c	a
GIAVA	A278	CAAS	Introduced varieties	Introduced	Italy	a	a	a
Suwon 86	A299	CAAS	Introduced varieties	Introduced	Korea	b	b	b
Tukaminia	A223	CAAS	Introduced varieties	Introduced	Russia	a	a	c
πuka	A222	CAAS	Introduced varieties	Introduced	Russia	b	c	c
Becfiore	NA	CAAS	Introduced varieties	Introduced	Unkouwn	b	a	a
Opta 85	NA	CAAS	Introduced varieties	Introduced	USA	a	b	b
Am3	PS5 (T.persicum) × Ae38 (Aegilops tauschii)	CAAS	Synthetic hexaploid wheat	Synthetic	China	a	H	b
Am6	DR147 (T.durum) × Ae39 (Aegilops tauschii)	CAAS	Synthetic hexaploid wheat	Synthetic	China	a	b	b
Am8	DR181 (T.durum) × Y45 (Aegilops caudata)	CAAS	Synthetic hexaploid wheat	Synthetic	China	a	b	b
Am9	PS5 (T.persicum) × Y39 (Aegilops umbellulata)	CAAS	Synthetic hexaploid wheat	Synthetic	China	b	c	b
Am10	PS5 (T.persicum) × Y161 (Aegilops comosa)	CAAS	Synthetic hexaploid wheat	Synthetic	China	b	c	a
Am11	T11(T.timopheevi)×Ae38(Aegilops tauschii)	CAAS	Synthetic hexaploid wheat	Synthetic	China	a	U	b
Am14	PS5 (T.persicum) × Ae23 (Aegilops ovata)	CAAS	Synthetic hexaploid wheat	Synthetic	China	b	c	a
W7984	Altar84 × Aegilops tauschii	CAAS	Synthetic hexaploid wheat	Synthetic	USA	a	b	b
NA: not available
‘H’ indicates heterozygous.
‘U’ indicates accessions giving poor amplification which could not be determined the genotypes TaPRR1-B1.
Agroecological zones
MLYW, Middle and Low Yangtze Valley Winter Wheat Region
NeS, Northeastern Spring Wheat Region
NS, Northern Spring Wheat Region
NW, Northern Winter Wheat Region
NwS, Northwestern Spring Wheat Region
QTSW, Qinghai-Tibet Spring-Winter Wheat Region
SCW, South China Winter Wheat Region
SkWS, Sinkiang Winter-Spring Wheat Region
SwW, Southwestern Winter Wheat Region
YHW, Yellow and Huai River Winter Wheat Region

## Sheet: Table S3
Table S3 Characteristics of 19 environments used in this study.
No.	Years	Environment	Location	Remarks
E1	2006 - 2007	Luoyang	111.6°E, 33.8°N	Irrigated land
E2		Luoyang	111.6°E, 33.8°N	Non-irrigated land
E3		Changping	116.2°E, 40.2°N	Normal
E4	2007 - 2008	Beijing	116.2°E, 39.5°N	Normal
E5	2009 - 2010	Bashang	115.7°E, 41.7°N	Normal
E6		Beijing	116.2°E, 39.5°N	Normal
E7		Changping	116.2°E, 40.2°N	Normal
E8		Xinxiang	113.8°E, 35.2°N	Normal
E9	2010 - 2011	Changping	116.2°E, 40.2°N	Normal
E10		Xinxiang	113.8°E, 35.2°N	Normal
E11	2011 - 2012	Jiaozuo	113.2°E, 35.1°N	Normal
E12		Beijing	116.2°E, 39.5°N	Normal
E13		Luoyang	111.6°E, 33.8°N	Normal
E14		Xinxiang	113.8°E, 35.2°N	Normal
E15	2012 - 2013	Xinxiang	113.8°E, 35.2°N	Normal
E16	2013 - 2014	Xinxiang	113.8°E, 35.2°N	Normal
E17	2014 - 2015	Jiaozuo	113.2°E, 35.1°N	Normal
E18		Shunyi	116.5°E, 40.1°N	Normal
E19		Xinxiang	113.8°E, 35.2°N	Normal

## Sheet: Table S4
Table S4 Distribution of TaPRR1 genotypes in 56 landraces, 60 modern cultivars, and eight synthetic hexaploid wheat lines.
Accession	Group	TaPRR1-A1	TaPRR1-B1	TaPRR1-D1
Baihuamai	Landrace	a	b	b
Baikeguangtou	Landrace	a	b	b
Baimaizi	Landrace	a	b	b
Baimangxiaomai	Landrace	a	a	b
Baipu	Landrace	a	b	b
Baiyoumai	Landrace	a	b	b
Banjiemang	Landrace	a	c	b
Caiyazheda 29	Landrace	a	b	b
Chadianhong	Landrace	a	b	b
Changgongfangxingmai	Landrace	a	b	b
Chengduguangtou	Landrace	a	b	b
Chinese Spring	Landrace	a	b	b
Chiyacao	Landrace	a	b	b
Dalibanmang	Landrace	a	H	b
Dingxingzhai	Landrace	a	b	b
Heputou	Landrace	b	b	b
Heshangmai	Landrace	a	b	b
Hongchunmai	Landrace	a	b	b
Hongdongmai	Landrace	b	b	a
Hongheshangtou	Landrace	a	c	b
Honghuamai	Landrace	a	b	b
Honghuazao	Landrace	a	c	b
Hongjuanmang	Landrace	a	a	b
Huangguaxian	Landrace	a	c	b
Huanxiangguo	Landrace	a	b	b
Huoqiu	Landrace	a	b	b
Jiangdongmen	Landrace	a	b	b
Jiangmai	Landrace	a	b	a
Qigongmai	Landrace	a	c	b
Kangdingxiaomai	Landrace	a	b	b
Kanghuixianhong	Landrace	a	c	a
Kangmai	Landrace	a	a	b
Lanhuamai	Landrace	a	b	b
Laomai	Landrace	a	b	b
Laotutou	Landrace	a	b	b
Liuyuehuang	Landrace	b	b	b
Liuzhutou	Landrace	a	b	b
Mazhamai	Landrace	a	b	b
Muzongzhuoga	Landrace	a	b	b
Paozimai	Landrace	a	b	b
Ronganxiaomai	Landrace	a	c	b
Shanglinxiaomai	Landrace	a	b	b
Shanhongmai	Landrace	a	b	b
Shanmai	Landrace	a	b	b
Sifangmai	Landrace	a	b	b
Wangshuibai	Landrace	a	b	b
Wumangmai	Landrace	a	c	b
Xiaobaimai	Landrace	a	b	b
Xiaobaimang	Landrace	a	H	b
Xiaokouhong	Landrace	a	b	b
Xinjiang 1	Landrace	a	b	b
Yanda 1817	Landrace	a	b	b
Yangmai	Landrace	a	b	b
Youzimai	Landrace	a	b	b
Yunnan 3	Landrace	a	U	b
Zhushimai	Landrace	a	b	b
Aimengniu	Modern cultivars	b	b	a
Bainong 3217	Modern cultivars	a	c	a
Beijing 8	Modern cultivars	a	H	a
Bimai 26	Modern cultivars	a	H	a
Chuanmai 8	Modern cultivars	a	U	a
Damuzhiai	Modern cultivars	a	H	a
Dingxi 24	Modern cultivars	b	b	b
Emai 6	Modern cultivars	a	b	a
Fan 6	Modern cultivars	a	b	b
Fengchan 3	Modern cultivars	a	U	b
Fengkang 8	Modern cultivars	b	H	a
Fuzhuang 30	Modern cultivars	a	b	b
Ganmai 8	Modern cultivars	a	b	a
Guinong 10	Modern cultivars	a	b	a
Hanxuan 10	Modern cultivars	a	H	b
Hezuo 2	Modern cultivars	b	a	b
Jichun 1016	Modern cultivars	a	H	b
Jinan 17	Modern cultivars	a	c	b
Jinghong 5	Modern cultivars	b	a	b
Jinmai 2148	Modern cultivars	a	H	b
Jinshajiang 1	Modern cultivars	b	b	b
Kashi 1	Modern cultivars	a	a	b
Kashibaipi	Modern cultivars	a	b	b
Kelao 4	Modern cultivars	b	a	b
Laizhou 953	Modern cultivars	a	a	b
Liying 5	Modern cultivars	b	b	H
Lumai 14	Modern cultivars	a	a	a
Neimai 11	Modern cultivars	a	a	b
Neixiang 188	Modern cultivars	a	a	a
Neixiang 5	Modern cultivars	b	H	a
Ningchun 10	Modern cultivars	a	b	b
Ningchun 13	Modern cultivars	b	a	a
Ningchun 4	Modern cultivars	b	a	a
Nongda 311	Modern cultivars	b	H	a
Pindong 34	Modern cultivars	a	a	a
Pinhan 328	Modern cultivars	a	H	a
Qingchun 28	Modern cultivars	a	a	b
Rikaze 54	Modern cultivars	b	a	a
Sumai 3	Modern cultivars	a	b	a
Taizhong 23	Modern cultivars	a	H	H
Tuokexun 1	Modern cultivars	a	c	b
Wenmai 6	Modern cultivars	a	a	b
Wuyimai	Modern cultivars	a	b	a
Xian83(104) -11zhong"S"	Modern cultivars	a	a	a
Xiannong 39	Modern cultivars	a	H	a
Xiaoyan 6	Modern cultivars	a	H	b
Xingyi 4	Modern cultivars	a	c	a
Xinkehan 9	Modern cultivars	a	H	a
Yangmai 158	Modern cultivars	a	b	a
Yangmai 5	Modern cultivars	a	b	a
Yannong 15	Modern cultivars	a	b	a
Yanzhan 1	Modern cultivars	a	a	a
Youbao	Modern cultivars	a	c	a
Yuanzhu	Modern cultivars	a	b	a
Yumai 18	Modern cultivars	a	H	a
Yunmai 34	Modern cultivars	b	a	a
Zangdong 4	Modern cultivars	a	b	b
Zaosui 30	Modern cultivars	a	H	a
Zhemai 1	Modern cultivars	a	b	b
Zhongyou 9507	Modern cultivars	a	a	b
Am3	Synthetic hexaploid wheat	a	H	b
Am6	Synthetic hexaploid wheat	a	b	b
Am8	Synthetic hexaploid wheat	a	b	b
Am9	Synthetic hexaploid wheat	b	c	b
Am10	Synthetic hexaploid wheat	b	c	a
Am11	Synthetic hexaploid wheat	a	U	b
Am14	Synthetic hexaploid wheat	b	c	a
W7984	Synthetic hexaploid wheat	a	b	b
‘H’ indicates heterozygous.
‘U’ indicates accessions giving poor amplification which could not be determined the genotypes TaPRR1-B1.

## Sheet: Table S5
Table S5 Markers for detecting polymorphisms in TaPRR1.
Genes	Locus	Primer pair	Sequence (5’-3’)	Annealing temperature (°C)	Extention time in every cycle	Expected band size	Restriction Enzyme	Expected band size after digestion
TaPRR1-A1	G/A SNP in 5’UTR	P78-1F	CAGCCACCGCCCCGAATAGTTTAG	60	3min	2,601bp	Bsp1286Ⅰ	114bp/294bp or 408bp
		P78-1R	GATCATCCGCACACCACTC
		P78-2F	GCCGGGAGCCGAGTTGATTG	55	30s	408bp
		P78-2R	ATAAGGCCAACGGCAAGCAG
	G/T SNP in first intron	P272-1F	CAGCCACCGCCCCGAATAGTTTAG	60	3min	2,601bp	Bsp1286Ⅰ	210bp/350bp or 560bp
		P272-1R	GATCATCCGCACACCACTC
		P272-2F	GTTCGTGGACCGGAGCAAGG	56	40s	560bp
		P272-2R	GCGGCTTGACCAGGTACTCT
	A/T SNP in second exon	P321-1F	CAGCCACCGCCCCGAATAGTTTAG	60	3min	2,601bp	BtgⅠ	254bp/544bp or 798bp
		P321-1R	GATCATCCGCACACCACTC
		P321-2F	GTTCGTGGACCGGAGCAAGG	53	45s	798bp
		P321-2R	TTCCGACAGCACCAACTCAA
TaPRR1-B1	A/C SNP in forth intron	P1055-F	ATGTCTCTGGTGCTGGTAT
		P1055-R1	GAGCATCTCATCATTGTACCG	53	1min	810bp
		P1055-R2	GAGCATCTCATCATTGTACCT	53	1min	810bp
	AC/GT SNPs in fifth intron	P1230-F	ATGTCTCTGGTGCTGGTAT
		P1230-R1	CAAACAGCTGAAGAGGAAAAC	53	1min	985bp
		P1230-R2	CAAACAGCTGAAGAGGAAAGT	53	1min	985bp
TaPRR1-D1	A/G SNP in promoter	P1941-1F	GCTATAAGGCCACGCCAGGGTT	60	2min	1,985bp	BtsCⅠ	116bp/315bp or 431bp
		P1941-1R	CCCGCTCCATTATCTGGTGGTA
		P1941-2F	CACAATAGGCATAAATCTCC	58	40s	431bp
		P1941-2R	GATGTATGGGCTGCCTGAAT

## Sheet: Table S6
Table S6 Primers used in this study
Primer Name	Sequence (5'-3')	Purpose
TaPRR1-F1	GAGGGGTTGGGGGTTGAGGATGTA	Amplify full length TaPRR1
TaPRR1-R1	CAGCCACCGCCCCGAATAGTTTAG
TaPRR1-F2	GTGCGGGGTCAGTTTGTTAGG	Quantitative real-time PCR for TaPRR1
TaPRR1-R2	GAGGGGTTGGGGGTTGAGGATGTA
TaPRR1-A1-F1	CGGGGTCAGTTTGTTAGGC	Quantitative real-time PCR for TaPRR1-A1
TaPRR1-A1-R1	GATCATCCGCACACCACTC
TaPRR1-B1-F1	GTGCGGGGTCAGTTTGTTAGG	Quantitative real-time PCR for TaPRR1-B1
TaPRR1-B1-R1	GATCATCCGCACACCATTT
TaPRR1-D1-F1	CGGGGTCAGTTTGTTAGGC	Quantitative real-time PCR for TaPRR1-D1
TaPRR1-D1-R1	GCAATGATCATCCTCACTC
GAPDH-F	TTAGACTTGCGAAGCCAGCA	Quantitative real-time PCR for GAPDH
GAPDH-R	AAATGCCCTTGAGGTTTCCC
OsMADS15-RFP-F1	ACAAGTTTGTACAAAAAAGCAGGCTATGGGGCGGGGGAAGGTGCA	Vector construction for subcellular localization
OsMADS15-RFP-R1	ACCACTTTGTACAAGAAAGCTGGGTCAGCATTGAGGTGGCTCAGCA
TaPRR1-D1-GFP-F1	ACAAGTTTGTACAAAAAAGCAGGCTATGGTGGGCGCCGGCGAGGG
TaPRR1-D1-GFP-R1	ACCACTTTGTACAAGAAAGCTGGGTCCTCTGGTGAAGAAACCAACTC
BD-TaPRR1-F1	TGCATATGGCCATGGAGGCCGAATTCATGGTGGGCGCCGGCGAGGG	Vector construction for pGBKT7
BD-TaPRR1-F2	TGCATATGGCCATGGAGGCCGAATTCCTCCTTTCGGACGAGACAGAT
BD-TaPRR1-F3	TGCATATGGCCATGGAGGCCGAATTCTGGTCGTCGGTATCGAGCACA
BD-TaPRR1-R1	TGCGGCCGCTGCAGGTCGACGGATCCCTACTCTGGTGAAGAAACCA
BD-TaPRR1-R2	TGCGGCCGCTGCAGGTCGACGGATCCTTCCGACAGCACTAACTCAA
BD-TaPRR1-R3	TGCGGCCGCTGCAGGTCGACGGATCCGCTCGATACCGACGACCACA

## Sheet: Table S7
Table S7 Genotype information for the ‘Axiom Wheat 660K Genotyping Array’ scanning 681 natural population spanning 1-Mb regions upstream and downstream of TaPRR1.
Marker	alleles	chrom	pos	strand	XN_131622_P1_A03_YZ1A_150125.CEL	XN_131622AC_P1_A04_huaimai33_150927.CEL	XN_131622AC_P1_B02_1375_150927.CEL	XN_131622AC_P1_B04_80967_150927.CEL	XN_131622AC_P1_B07_zhou11_150927.CEL	XN_131622AC_P1_B08_zhou8425B_150927.CEL	XN_131622AC_P1_B09_zhengzhou8960_150927.CEL	XN_131622AC_P1_B12_xinxiangquyang_150927.CEL	XN_131622AE_P1_A10_CWI3_151022.CEL	XN_131622AE_P1_A11_CWI4_151022.CEL	XN_131622AE_P1_A12_CWI5_151022.CEL	XN_131622AE_P1_B01_CWI6_151022.CEL	XN_131622AE_P1_B02_CWI7_151022.CEL	XN_131622AE_P1_B03_CWI9_151022.CEL	XN_131622AE_P1_B04_CWI10_151022.CEL	XN_131622AE_P1_B05_CWI11_151022.CEL	XN_131622AE_P1_B06_CWI12_151022.CEL	XN_131622AE_P1_B07_CWI13_151022.CEL	XN_131622AE_P1_B08_CWI14_151022.CEL	XN_131622AE_P1_B09_CWI16_151022.CEL	XN_131622AE_P1_B10_CWI17_151022.CEL	XN_131622AE_P1_B11_CWI18_151022.CEL	XN_131622AE_P1_B12_CWI19_151022.CEL	XN_131622AE_P1_C01_CWI20_151022.CEL	XN_131622AE_P1_C02_CWI21_151022.CEL	XN_131622AE_P1_C03_CWI23_151022.CEL	XN_131622AE_P1_C04_CWI24_151022.CEL	XN_131622AE_P1_C07_CWI27_151022.CEL	XN_131622AE_P1_C08_CWI28_151022.CEL	XN_131622AE_P1_C10_CWI31_151022.CEL	XN_131622AE_P1_C11_CWI33_151022.CEL	XN_131622AE_P1_C12_CWI34_151022.CEL	XN_131622AE_P1_D01_CWI35_151022.CEL	XN_131622AE_P1_D02_CWI36_151022.CEL	XN_131622AE_P1_D03_CWI37_151022.CEL	XN_131622AE_P1_D04_CWI39_151022.CEL	XN_131622AE_P1_D05_CWI41_151022.CEL	XN_131622AE_P1_D06_CWI42_151022.CEL	XN_131622AE_P1_D07_CWI43_151022.CEL	XN_131622AE_P1_D08_CWI44_151022.CEL	XN_131622AE_P1_D09_CWI45_151022.CEL	XN_131622AE_P1_D10_CWI47_151022.CEL	XN_131622AE_P1_D11_CWI48_151022.CEL	XN_131622AE_P1_D12_CWI49_151022.CEL	XN_131622AE_P1_E01_CWI50_151022.CEL
AX-108913184	C/A	6A	428384625	+	CC	CC	CC	CC	CC	CC	CC	CC	AA	AA	AA	AA	AA	AA	AA	AA	AA	CC	AA	AA	AA	AA	AA	AA	AA	AA	AA	AA	AA	AA	AA	AA	AA	AA	CC	CC	AA	AA	AA	AA	AA	AA	AA	AA	CC
AX-108744507	A/C	6A	428384919	+	AA	AA	AA	AA	AA	AA	AA	AA	CC	CC	CC	CC	CC	CC	CC	CC	CC	AA	CC	CC	CC	CC	CC	CC	CC	CC	CC	CC	CC	CC	CC	CC	CC	CC	AA	AA	CC	CC	CC	CC	CC	CC	CC	CC	AA
AX-110111058	G/A	6A	428425907	+	AA	GG	GG	GG	GG	GG	GG	GG	GG	GG	GG	GG	GG	GG	GG	GG	GG	GG	GG	GG	GG	GG	GG	GG	GG	GG	GG	GG	GG	GG	GG	GG	GG	GG	GG	GG	GG	GG	GG	GG	GG	GG	GG	GG	GG
AX-110942969	C/G	6A	428454525	+	GG	GG	GG	GG	GG	CC	GG	GG	CC	CC	CC	CC	CC	CC	CC	CC	CC	CC	CC	CC	CC	CC	CC	CC	CC	CC	CC	CC	CC	CC	CC	CC	CC	CC	CC	GG	CC	CC	CC	CC	CC	CC	CC	CC	CC
AX-95201760	G/C	6A	428671057	+	GG	GG	GG	GG	CC	CC	GG	GG	CC	CC	GG	CC	CC	CC	CC	GG	CC	CC	GG	CC	CC	CC	CC	CC	CC	GG	CC	GG	NN	CC	CC	GG	GG	GG	CC	CC	CC	GG	CC	GG	GG	CC	GG	CC	GG
AX-111072538	A/G	6A	428722466	+	AA	AA	AA	AA	AA	AA	AA	AA	GG	GG	GG	GG	NN	GG	GG	GG	GG	AA	NN	NN	GG	GG	GG	GG	GG	GG	GG	GG	NN	GG	GG	GG	NN	GG	AA	AA	GG	GG	GG	GG	GG	GG	GG	GG	AA
AX-108836726	C/G	6A	429114284	+	CC	CC	CC	CC	CC	CC	CC	CC	GG	GG	GG	GG	GG	GG	GG	GG	GG	CC	GG	GG	GG	GG	GG	GG	GG	GG	GG	GG	GG	GG	GG	GG	GG	GG	CC	CC	GG	GG	GG	GG	GG	GG	GG	GG	CC
AX-109382811	C/A	6A	429379564	+	CC	CC	CC	CC	CC	CC	CC	CC	CA	AA	AA	AA	AA	AA	AA	AA	AA	CC	AA	AA	AA	NN	NN	AA	AA	AA	AA	AA	AA	AA	AA	AA	AA	AA	CC	CC	AA	AA	AA	AA	AA	AA	AA	NN	CC
AX-110973601	G/C	6A	429392851	+	GG	GG	GG	GG	GG	GG	GG	GG	CC	CC	CC	CC	CC	CC	CC	CC	CC	GG	CC	CC	CC	CC	CC	CC	CC	CC	CC	CC	CC	CC	CC	CC	CC	CC	GG	GG	CC	CC	CC	CC	CC	CC	CC	CC	GG
AX-95010988	G/A	6A	429396088	+	GG	GG	GG	GG	GG	GG	GG	GG	AA	AA	AA	AA	AA	AA	AA	AA	AA	GG	AA	AA	AA	AA	AA	AA	AA	AA	AA	AA	AA	AA	AA	AA	AA	AA	GG	GG	AA	AA	AA	AA	AA	AA	AA	AA	GG
TaPRR1-A1	G/A	6A	429397793	+	GG	GG	GG	GG	GG	GG	GG	GG	AA	AA	AA	AA	AA	AA	AA	AA	AA	GG	AA	AA	AA	AA	AA	AA	AA	AA	AA	AA	AA	AA	AA	AA	AA	AA	GG	GG	AA	AA	AA	AA	AA	AA	AA	AA	GG
AX-109875323	C/G	6A	430050897	+	CC	CC	CC	CC	CC	CC	CC	CC	GG	GG	GG	GG	GG	GG	GG	GG	GG	CC	GG	NN	GG	GG	GG	GG	GG	GG	GG	GG	NN	GG	GG	GG	GG	GG	CC	CC	GG	GG	GG	GG	GG	CC	GG	GG	CC
AX-110428130	T/C	6A	430051983	+	TT	TT	TT	TT	TT	CC	TT	TT	CC	CC	CC	CC	CC	CC	CC	CC	CC	CC	CC	CC	CC	CC	CC	CC	CC	CC	CC	CC	CC	CC	CC	CC	CC	CC	CC	TT	CC	CC	CC	CC	CC	CC	CC	CC	CC
AX-94964037	C/T	6A	430279278	+	CC	CC	CC	CC	CC	CC	CC	CC	TT	NN	TT	TT	TT	TT	TT	TT	TT	CC	TT	TT	TT	TT	TT	TT	TT	TT	TT	TT	TT	TT	TT	TT	TT	TT	CC	CC	TT	TT	TT	TT	TT	TT	TT	TT	CC
AX-110732884	T/C	6A	430322351	+	CC	TT	TT	TT	TT	TT	TT	TT	TT	TT	TT	TT	TT	TT	TT	TT	TT	TT	TT	TT	TT	TT	TT	TT	TT	TT	TT	TT	TT	TT	TT	TT	TT	TT	TT	TT	TT	TT	TT	TT	TT	TT	TT	TT	TT
AX-108966825	A/G	6A	430323224	+	AA	AA	AA	AA	AA	GG	AA	AA	GG	GG	GG	GG	GG	GG	GG	GG	GG	GG	GG	GG	GG	GG	GG	GG	GG	GG	GG	GG	GG	GG	GG	GG	GG	GG	GG	AA	GG	GG	GG	GG	GG	GG	GG	GG	GG
AX-110615375	G/A	6A	430343495	+	GG	NN	NN	GG	GG	GG	GG	GG	AA	AA	AA	AA	NN	AA	AA	AA	AA	GG	AA	AA	AA	AA	AA	AA	AA	AA	AA	AA	AA	AA	AA	AA	AA	AA	GG	GG	AA	AA	AA	AA	AA	AA	NN	AA	NN
AX-95088806	C/G	6B	456210568	+	CC	CC	GG	GG	CC	NN	GG	GG	CC	CC	GG	CC	CC	GG	CC	CC	CC	CC	GG	CC	CC	GG	GG	GG	CC	GG	CC	GG	CC	CC	CC	GG	CC	GG	CC	CC	CC	CC	CC	CC	CC	CC	CC	GG	CC
AX-94611780	C/T	6B	456210583	+	TT	TT	CC	CC	CC	CC	CC	CC	TT	TT	CC	TT	TT	CC	TT	CC	TT	TT	CC	CC	CC	CC	CC	CC	CC	CC	TT	CC	NN	TT	TT	CC	CC	CC	CC	TT	TT	CC	CT	TT	TT	CC	CC	CC	TT
AX-94502900	G/A	6B	456210742	+	AA	AA	GG	GG	GG	GG	GG	GG	GG	AA	GG	AA	GG	GG	AA	GG	AA	GG	GG	GG	GG	GG	GG	GG	GG	GG	GG	GG	GG	AA	GG	GG	GG	GG	GG	AA	GG	GG	GG	GG	GG	GG	GG	GG	AA
AX-111581717	T/G	6B	456214102	+	TT	TT	TT	TT	GG	GG	TT	TT	TT	TT	TT	TT	TT	TT	TT	TT	TT	TT	TT	TT	TT	TT	TT	TT	GG	TT	TT	TT	NN	TT	TT	TT	TT	TT	TT	TT	TT	GG	TT	TT	TT	GG	GG	TT	TT
AX-108759802	C/T	6B	456216998	+	CC	CC	TT	TT	CC	CC	TT	TT	CC	CC	TT	CC	CC	TT	CC	CC	CC	CC	TT	CC	CC	TT	TT	TT	CC	TT	CC	TT	CC	CC	CC	TT	CC	TT	CC	CC	CC	CC	CC	CC	CC	CC	CC	TT	CC
AX-110552045	G/A	6B	456217224	+	GG	GG	AA	AA	GG	GG	NN	AA	GG	GG	AA	GG	GG	AA	GG	GG	GG	GG	AA	GG	GG	AA	NN	AA	GG	AA	GG	NN	GG	GG	GG	AA	GG	NN	GG	GG	GG	GG	GG	GG	GG	GG	GG	NN	GG
AX-111449424	A/G	6B	456251500	+	GG	GG	AA	AA	AA	AA	AA	AA	AA	GG	AA	GG	AA	AA	GG	AA	GG	AA	AA	AA	AA	AA	AA	AA	AA	AA	AA	AA	AA	GG	AA	AA	AA	AA	AA	GG	AA	AA	AA	AA	AA	AA	AA	AA	GG
AX-110740446	G/A	6B	456558351	+	AA	AA	GG	GG	GG	GG	GG	GG	AA	AA	GG	AA	AA	GG	AA	GG	AA	AA	GG	GG	GG	GG	GG	GG	GG	GG	AA	GG	AA	AA	AA	GG	GG	GG	GG	AA	AA	GG	GG	AA	AA	GG	GG	GG	AA
AX-110502202	G/C	6B	456681518	+	GG	GG	GG	GG	CC	CC	GG	GG	GG	GG	GG	GG	GG	GG	GG	GG	GG	GG	GG	GG	GG	GG	GG	GG	CC	GG	GG	GG	NN	GG	GG	GG	NN	GG	GG	GG	GG	CC	GG	GG	GG	CC	CC	GG	GG
AX-109448062	G/A	6B	456760366	+	GG	GG	AA	AA	GG	GG	AA	AA	GG	GG	AA	GG	GG	AA	GG	GG	GG	GG	AA	GG	GG	AA	AA	AA	GG	AA	GG	AA	GG	GG	GG	AA	GG	AA	GG	GG	GG	GG	GG	GG	GG	GG	GG	AA	GG
AX-110529361	C/T	6B	456760705	+	CC	CC	TT	TT	CC	CC	TT	TT	CC	CC	TT	CC	CC	TT	CC	CC	CC	CC	TT	CC	CC	TT	TT	TT	CC	TT	CC	TT	CC	CC	CC	TT	CC	TT	CC	CC	CC	CC	CC	CC	CC	CC	CC	TT	CC
AX-109370945	G/A	6B	456774242	+	AA	AA	GG	GG	GG	GG	GG	GG	AA	AA	GG	AA	AA	GG	AA	GG	AA	AA	GG	GG	GG	GG	GG	GG	GG	GG	AA	GG	AA	AA	AA	GG	GG	GG	GG	AA	AA	GG	GA	AA	AA	GG	GG	GG	AA
AX-110518301	C/T	6B	456774423	+	TT	TT	CC	CC	CC	CC	CC	CC	TT	TT	CC	TT	TT	CC	TT	CC	TT	TT	CC	CC	CC	CC	CC	CC	CC	CC	TT	CC	CT	TT	TT	CC	CC	CC	CC	TT	TT	CC	CT	TT	TT	CC	CC	CC	TT
AX-111457786	T/C	6B	456775366	+	TT	TT	CC	CC	TT	TT	CC	CC	TT	TT	CC	TT	TT	CC	TT	TT	TT	TT	CC	TT	TT	CC	CC	CC	TT	CC	TT	CC	TT	TT	TT	CC	TT	CC	TT	TT	TT	TT	TT	TT	TT	TT	TT	CC	TT
AX-110976578	C/T	6B	456787846	+	CC	CC	TT	TT	CC	CC	TT	TT	CC	CC	TT	CC	CC	TT	CC	CC	CC	CC	TT	CC	CC	TT	TT	TT	CC	TT	CC	TT	CC	CC	CC	TT	CC	TT	CC	CC	CC	CC	CC	CC	CC	CC	CC	TT	CC
AX-110122069	C/T	6B	456788376	+	CC	CC	TT	TT	CC	CC	TT	TT	CC	CC	NN	CC	CC	TT	CC	CC	CC	CC	TT	CC	CC	TT	TT	TT	CC	TT	CC	TT	CC	CC	CC	TT	CC	TT	NN	CC	CC	CC	CC	CC	CC	CC	CC	TT	CC
AX-111626776	C/T	6B	456946583	+	CC	CC	CC	CC	NN	NN	CC	CC	CC	CC	CC	CC	CC	TT	CC	TT	CC	CC	CC	TT	TT	CC	TT	TT	CT	CC	CC	CC	CC	CC	CC	CC	TT	CC	TT	CC	CC	CT	CT	CC	NN	CT	CT	CC	CC
AX-110050651	C/T	6B	456965926	+	CC	CC	TT	TT	CC	CC	CT	TT	CC	CC	TT	CC	CC	TT	CC	CC	CC	CC	TT	CC	CC	TT	TT	TT	CC	TT	CC	TT	CC	CC	CC	TT	CC	TT	CC	CC	CC	CC	CC	CC	CC	CC	CC	TT	CC
AX-111504448	G/A	6B	457009596	+	GG	GG	AA	AA	GG	GG	AA	AA	GG	GG	AA	GG	GG	AA	GG	GG	GG	GG	AA	GG	GG	AA	AA	AA	GG	AA	GG	AA	GG	GG	GG	AA	AA	AA	GG	GG	GG	GG	GG	GG	GG	GG	GG	AA	GG
AX-111604728	G/C	6B	457155616	+	GG	GG	CC	CC	GG	GG	CC	CC	GG	GG	CC	GG	GG	CC	GG	GG	GG	GG	CC	GG	GG	CC	CC	CC	GG	CC	GG	CC	GG	GG	GG	CC	GG	CC	GG	GG	GG	GG	GG	GG	GG	GG	GG	CC	GG
AX-109323054	T/G	6B	457168012	+	TT	TT	GG	GG	TT	TT	GG	GG	TT	TT	GG	TT	TT	GG	TT	TT	TT	TT	GG	TT	TT	GG	GG	GG	TT	GG	TT	GG	TT	TT	TT	GG	TT	GG	TT	TT	TT	TT	TT	TT	TT	TT	TT	GG	TT
TaPRR1-B1	C/A	6B	457170191	+	CC	CC	CC	CC	CC	CC	CC	CC	CC	CC	CC	CC	CC	CC	CC	AA	CC	CC	CC	AA	CC	CC	CC	CC	CC	CC	CC	CC	CC	CC	CC	CC	AA	CC	CC	CC	CC	NN	CA	CC	CC	CC	CC	CC	CC
AX-110078832	G/A	6B	457171280	+	GG	GG	GG	GG	AA	AA	GG	GG	GG	GG	GG	GG	GG	GG	GG	GG	GG	GG	GG	GG	GG	GG	GG	GG	AA	GG	GG	GG	GG	GG	GG	GG	GG	GG	GG	GG	GG	AA	GG	GG	GG	AA	AA	GG	GG
AX-110007398	C/T	6B	457220350	+	CC	CC	TT	TT	CC	CC	TT	NN	CC	CC	TT	CC	CC	TT	CC	CC	CC	CC	TT	CC	CC	TT	TT	TT	CC	TT	CC	TT	CC	CC	CC	TT	CC	TT	CC	CC	CC	CC	CC	CC	CC	CC	CC	TT	CC
AX-110469873	G/A	6B	457222291	+	AA	GG	GG	GG	GG	GG	GG	GG	AA	AA	AA	AA	AA	AA	AA	AA	AA	GG	AA	AA	AA	AA	AA	AA	AA	AA	AA	AA	AA	AA	AA	AA	AA	AA	GG	GG	AA	AA	AA	AA	AA	AA	AA	AA	GG
AX-109508311	G/A	6B	457227778	+	AA	AA	GG	GG	NN	GG	GG	GG	GG	AA	GG	AA	GG	GG	AA	GG	AA	GG	GG	GG	AA	GG	GG	GG	GG	GG	GG	GG	GG	AA	GG	GG	GG	GG	GG	AA	GG	GG	GG	GG	GG	GG	GG	GG	AA
AX-108763394	T/A	6B	457302881	+	AA	AA	TT	TT	TT	TT	TT	TT	TT	AA	TT	AA	TT	TT	AA	TT	AA	TT	TT	TT	AA	TT	TT	TT	TT	TT	TT	TT	TT	AA	TT	TT	TT	TT	TT	AA	TT	TT	TT	TT	TT	TT	TT	TT	AA
AX-108982916	C/T	6B	457307584	+	CC	CC	CC	CC	TT	TT	CC	CC	CC	CC	CC	CC	CC	CC	CC	CC	CC	CC	CC	CC	CC	CC	CC	CC	TT	CC	CC	CC	CC	CC	CC	CC	CC	CC	CC	CC	CC	NN	CC	CC	CC	NN	NN	CC	CC
AX-111558685	A/G	6B	457308628	+	GG	GG	AA	AA	NN	NN	AA	AA	AA	GG	AA	GG	AA	AA	GG	NN	GG	AA	AA	NN	GG	AA	AA	AA	NN	AA	AA	AA	AA	GG	AA	AA	NN	AA	AA	GG	AA	AA	NN	AA	AA	NN	NN	AA	GG
AX-108996114	G/A	6B	457308762	+	GG	GG	AA	AA	GG	GG	AA	AA	GG	GG	AA	GG	GG	AA	GG	GG	GG	GG	AA	GG	GG	AA	AA	AA	GG	AA	GG	AA	GG	GG	GG	AA	GG	AA	GG	GG	GG	GG	GG	GG	GG	GG	GG	AA	GG
AX-111564163	C/T	6B	457311470	+	TT	TT	CC	CC	CC	CC	CC	CC	CC	TT	CC	TT	CC	CC	TT	NN	NN	CC	CC	CC	TT	CC	CC	CC	CC	CC	CC	CC	CC	TT	CC	CC	CC	CC	NN	TT	CC	CC	CC	CC	CC	CC	CC	CC	TT
AX-111006002	G/A	6B	457333445	+	GG	GG	AA	AA	GG	GG	AA	AA	GG	GG	AA	GG	GG	AA	GG	GG	GG	GG	AA	GG	GG	AA	AA	AA	GG	AA	GG	AA	GG	GG	GG	AA	GG	AA	GG	GG	GG	GG	GG	GG	GG	GG	GG	AA	GG
AX-109999449	C/T	6B	457382553	+	CC	CC	TT	TT	CC	CC	TT	TT	CC	CC	TT	CC	CC	TT	CC	CC	CC	CC	TT	CC	CC	TT	TT	TT	CC	TT	CC	TT	CC	CC	CC	TT	CC	TT	CC	CC	CC	CC	CC	CC	CC	CC	CC	TT	CC
AX-111618950	G/T	6B	457383044	+	GG	GG	TT	TT	GG	GG	TT	TT	GG	GG	TT	GG	GG	TT	GG	GG	GG	GG	TT	GG	GG	TT	TT	TT	GG	TT	GG	TT	GG	GG	GG	TT	GG	TT	GG	GG	GG	GG	GG	GG	GG	GG	GG	TT	GG
AX-111585564	G/A	6B	457398121	+	GG	GG	AA	AA	GG	GG	AA	AA	GG	GG	AA	GG	GG	AA	GG	GG	GG	GG	AA	GG	GG	AA	AA	AA	GG	AA	GG	AA	GG	GG	GG	AA	GG	AA	GG	GG	GG	GG	GG	GG	GG	GG	GG	AA	GG
AX-111522505	G/C	6B	457400333	+	CC	CC	GG	GG	GG	GG	GG	GG	GG	CC	GG	CC	GG	GG	CC	GG	CC	GG	GG	GG	CC	GG	GG	GG	GG	GG	GG	GG	GG	CC	GG	GG	GG	GG	GG	CC	GG	GG	GG	GG	GG	GG	GG	GG	CC
AX-109576666	C/T	6B	457408752	+	CC	CC	TT	TT	CC	CC	TT	TT	CC	CC	TT	CC	CC	TT	CC	CC	NN	CC	TT	CC	CC	TT	TT	TT	CC	TT	CC	TT	NN	CC	CC	TT	CC	TT	CC	CC	CC	CC	CC	CC	CC	CC	CC	TT	CC
AX-110604232	C/T	6B	457409547	+	TT	TT	CC	CC	CC	CC	CC	CC	CC	CC	CC	CC	CC	CC	TT	CC	TT	CC	CC	CC	CC	CC	CC	CC	CC	CC	CC	CC	CC	TT	CC	CC	CC	CC	CC	TT	CC	CC	CC	CC	CC	CC	CC	CC	TT
AX-111650431	C/T	6B	457410665	+	CC	CC	TT	TT	CC	CC	TT	TT	CC	CC	TT	CC	CC	TT	CC	CC	CC	CC	TT	CC	CC	NN	TT	TT	CC	TT	CC	TT	CC	CC	CC	TT	CC	TT	CC	CC	CC	CC	CC	CC	CC	CC	CC	NN	CC
AX-110359759	G/A	6B	457418919	+	GG	GG	GG	GG	AA	AA	GG	GG	GG	GG	GG	GG	GG	GG	GG	GG	GG	GG	GG	GG	GG	GG	GG	GG	AA	GG	GG	GG	GA	GG	GG	GG	GG	GG	GG	GG	GG	AA	GG	GG	GG	AA	AA	GG	GG
AX-110536570	T/C	6B	457424533	+	TT	TT	TT	TT	CC	CC	TT	TT	NN	TT	TT	TT	NN	TT	TT	TT	TT	CC	TT	TT	TT	TT	TT	TT	CC	TT	NN	TT	NN	TT	NN	TT	TT	TT	TT	TT	NN	CC	NN	CC	CC	NN	NN	TT	TT
AX-111654722	A/C	6B	457432881	+	AA	AA	CC	CC	AA	AA	CC	CC	AA	AA	CC	AA	AA	CC	AA	AA	AA	AA	NN	AA	AA	NN	NN	CC	AA	AC	AA	CC	AA	AA	AA	NN	AA	CC	AA	AA	AA	AA	AA	AA	AA	AA	AA	AC	AA
AX-110914458	C/T	6B	457469026	+	CC	CC	TT	TT	CC	CC	TT	TT	CC	CC	TT	CC	CC	TT	CC	CC	CC	CC	TT	CC	CC	TT	TT	TT	CC	TT	CC	TT	CC	CC	CC	TT	CC	TT	CC	CC	CC	CC	CC	CC	CC	CC	CC	TT	CC
AX-108894139	C/T	6B	457478139	+	CC	CC	CC	CC	TT	TT	CC	CC	CC	CC	CC	CC	CC	CC	CC	CC	CC	CC	CC	CC	CC	CC	CC	CC	TT	CC	CC	CC	NN	CC	CC	CC	CC	CC	CC	CC	CC	TT	CC	CC	CC	TT	TT	CC	CC
AX-110536172	C/T	6B	457478982	+	CC	CC	TT	TT	CC	CC	TT	TT	CC	CC	TT	CC	CC	TT	CC	CC	CC	CC	NN	CC	CC	NN	TT	TT	CC	TT	CC	TT	CC	CC	NN	NN	CC	NN	CC	CC	CC	CC	CC	CC	CC	CC	CC	NN	CC
AX-108959494	G/A	6B	457539397	+	GG	GG	GG	GG	GG	GG	GG	GG	GG	GG	GG	GG	GG	AA	GG	GG	GG	GG	GG	GG	GG	GG	AA	AA	GG	GG	GG	GG	GG	GG	GG	GG	GG	GG	GG	GG	GG	GG	GG	GG	GG	GG	GG	GG	GG
AX-108968106	G/T	6B	457539787	+	GG	GG	GG	GG	GG	GG	GG	GG	GG	GG	GG	GG	GG	TT	GG	GG	NN	GG	GG	GG	GG	GG	TT	TT	GG	GG	GG	GG	GG	GG	GG	GG	GG	GG	GG	NN	GG	GG	GG	GG	GG	GG	GG	GG	GG
AX-110959185	C/T	6B	457636107	+	CC	CC	CC	CC	TT	TT	CC	CC	CC	CC	CC	CC	CC	CC	CC	CC	CC	CC	CC	CC	CC	CC	CC	CC	TT	CC	CC	CC	CT	CC	CC	CC	CC	CC	CC	CC	CC	TT	CC	CC	CC	TT	TT	CC	CC
AX-109945817	C/T	6B	457644514	+	CC	CC	TT	TT	CC	CC	TT	TT	CC	CC	TT	CC	CC	TT	CC	CC	CC	CC	TT	CC	CC	TT	TT	TT	CC	TT	CC	TT	CC	CC	CC	TT	CC	TT	CC	CC	CC	CC	CC	CC	CC	CC	CC	TT	CC
AX-109919853	G/A	6B	457651033	+	AA	AA	GG	GG	GG	GG	GG	GG	GG	AA	GG	AA	GG	GG	AA	GG	AA	GG	GG	GG	AA	GG	GG	GG	GG	GG	GG	GG	GG	AA	GG	GG	GG	GG	GG	AA	GG	GG	GG	GG	GG	GG	GG	GG	AA
AX-110025065	G/T	6B	457673335	+	GG	GG	TT	TT	GG	GG	TT	TT	GG	GG	TT	GG	GG	TT	GG	GG	GG	GG	TT	GG	GG	TT	TT	TT	GG	TT	GG	TT	GG	GG	GG	TT	GG	TT	GG	GG	GG	GG	GG	GG	GG	GG	GG	TT	GG
AX-110574002	C/T	6B	457674933	+	TT	TT	CC	CC	CC	CC	CC	CC	CC	TT	CC	TT	CC	CC	TT	CC	TT	CC	CC	CC	TT	CC	CC	CC	CC	CC	CC	CC	CC	TT	CC	CC	CC	CC	CC	TT	CC	CC	CC	CC	CC	CC	CC	CC	TT
AX-108809656	C/T	6B	457870133	+	CC	CC	CC	CC	TT	TT	CC	CC	CC	CC	CC	CC	CC	CC	CC	CC	CC	CC	CC	CC	CC	CC	CC	CC	TT	CC	CC	CC	CC	CC	CC	CC	CC	CC	CC	CC	CC	TT	CC	CC	CC	TT	TT	CC	CC
AX-109427276	C/T	6B	457871557	+	CC	CC	TT	TT	CC	CC	TT	TT	CC	CC	TT	CC	CC	TT	CC	CC	CC	CC	TT	CC	CC	TT	TT	TT	CC	TT	CC	TT	CC	CC	CC	TT	CC	TT	CC	CC	CC	CC	CC	CC	CC	CC	CC	TT	CC
AX-108832739	T/C	6B	457874039	+	TT	TT	TT	TT	CC	CC	TT	TT	TT	TT	TT	TT	TT	TT	TT	TT	TT	TT	TT	TT	TT	TT	TT	TT	CC	TT	TT	TT	TC	TT	TT	TT	TT	TT	TT	TT	TT	CC	TT	TT	TT	CC	CC	TT	TT
AX-111733325	G/A	6B	457876508	+	GG	GG	AA	AA	GG	GG	AA	AA	GG	GG	GG	GG	GG	GG	GG	GG	GG	GG	AA	GG	GG	NN	GG	GG	GG	GG	GG	GG	GG	GG	GG	GG	GG	GG	GG	GG	GG	GG	GG	GG	GG	GG	GG	GG	GG
AX-110060992	C/A	6B	457877224	+	AA	AA	CC	CC	CC	CC	CC	CC	CC	AA	CC	AA	CC	CC	AA	CC	AA	CC	CC	CC	AA	CC	CC	CC	CC	CC	CC	CC	CC	AA	CC	CC	CC	CC	CC	AA	CC	CC	CC	CC	CC	CC	CC	CC	AA
AX-109296217	T/C	6B	457877348	+	TT	TT	TT	TT	CC	CC	TT	TT	CC	TT	TT	TT	CC	TT	TT	CC	TT	CC	TT	CC	TT	TT	TT	TT	CC	TT	CC	TT	CC	TT	CC	TT	CC	TT	NN	TT	CC	CC	CC	CC	CC	CC	CC	TT	TT
AX-110933631	T/C	6B	457883004	+	TT	TT	CC	CC	TT	TT	CC	CC	TT	TT	CC	TT	TT	CC	TT	TT	TT	TT	CC	TT	TT	CC	CC	CC	TT	CC	TT	CC	TT	TT	TT	CC	TT	CC	TT	TT	TT	TT	TT	TT	TT	TT	TT	CC	TT
AX-109457227	C/T	6B	458003078	+	CC	CC	TT	TT	CC	CC	TT	TT	CC	CC	TT	CC	CC	TT	CC	CC	CC	CC	TT	CC	CC	TT	TT	TT	CC	TT	CC	TT	CC	CC	CC	TT	CC	TT	CC	CC	CC	CC	CC	CC	CC	CC	CC	TT	CC
AX-108812184	A/G	6B	458006224	+	AA	AA	GG	GG	AA	AA	GG	GG	AA	AA	GG	NN	AA	GG	AA	AA	AA	AA	GG	AA	AA	GG	GG	GG	AA	GG	AA	GG	NN	AA	AA	GG	AA	GG	AA	AA	AA	AA	AA	AA	AA	AA	AA	GG	AA
AX-110479269	A/C	6B	458015448	+	AA	AA	AA	AA	CC	CC	AA	AA	CC	AA	AA	AA	CC	AA	AA	CC	AA	CC	AA	CC	AA	AA	AA	AA	CC	AA	CC	AA	CC	AA	CC	AA	CC	AA	CC	AA	CC	CC	CC	CC	CC	CC	CC	AA	AA
AX-110416861	C/G	6B	458186924	+	CC	CC	CC	CC	GG	GG	CC	CC	GG	CC	CC	CC	GG	CC	CC	GG	CC	GG	CC	GG	CC	CC	CC	CC	GG	CC	GG	CC	GG	CC	GG	CC	GG	CC	GG	CC	GG	GG	GG	GG	GG	GG	GG	CC	CC
AX-94400284	C/G	6D	291796310	+	CC	CC	CC	CC	CC	CC	CC	CC	CC	CC	CG	CC	CC	CG	CC	CC	CC	CC	CC	CC	CC	CG	CG	CG	CC	CC	CC	CG	CC	CC	CC	CG	CC	CG	CC	CC	CC	CC	CC	CC	CC	CC	CC	CG	CC
AX-94635029	T/C	6D	291796371	+	TT	TT	TT	TT	TT	TT	TT	TT	TT	TT	CC	TT	TT	CC	TT	TT	TT	TT	TT	TT	TT	CC	CC	CC	TT	TT	TT	CC	TT	TT	TT	CC	TT	CC	TT	TT	TT	TT	TT	TT	TT	TT	TT	CC	TT
AX-94874719	A/C	6D	291796509	+	AA	AA	AA	AA	CC	CC	AA	AA	CC	AA	CC	NN	CC	CC	AA	CC	AA	CC	AA	CC	AA	CC	CC	CC	CC	AA	CC	CC	CC	AA	CC	CC	CC	CC	CC	AA	CC	CC	CC	CC	CC	CC	CC	CC	AA
AX-94870054	T/G	6D	291797335	+	GG	TT	TT	TT	TT	TT	TT	TT	TT	TT	TT	TT	TT	TT	TT	TT	TT	TT	TT	TT	TT	TT	TT	TT	TT	TT	TT	TT	TT	TT	TT	TT	TT	TT	TT	TT	TT	TT	TT	TT	TT	TT	TT	TT	TT
AX-110668850	C/T	6D	291910106	+	TT	CC	CC	CC	CC	CC	CC	CC	CC	CC	CC	CC	CC	CC	CC	CC	CC	CC	CC	CC	CC	CC	CC	CC	CC	CC	CC	CC	CC	CC	CC	CC	CC	CC	CC	CC	CC	CC	CC	CC	CC	CC	CC	CC	CC
AX-110475667	C/G	6D	291925461	+	CC	CC	CC	CC	GG	GG	CC	CC	CC	CC	GG	CC	CC	GG	CC	GG	CC	CC	CC	GG	CC	GG	GG	GG	GG	CC	CC	GG	CC	CC	CC	GG	GG	GG	GG	CC	CC	GG	NN	CC	CC	GG	GG	GG	CC
AX-94571504	T/C	6D	291927987	+	CC	CC	TT	TT	TT	TT	TT	TT	TT	TT	TT	CC	TT	TT	CC	TT	CC	TT	TT	TT	TT	TT	TT	TT	TT	TT	TT	TT	TT	CC	TT	TT	TT	TT	TT	CC	TT	TT	TT	TT	TT	TT	TT	TT	CC
AX-94743333	A/G	6D	291928014	+	AA	AA	AA	AA	GG	GG	AA	AA	GG	AA	GG	AA	GG	GG	AA	GG	AA	GG	AA	GG	AA	GG	GG	GG	GG	AA	GG	GG	GG	AA	GG	GG	GG	GG	GG	AA	GG	GG	GG	GG	GG	GG	GG	GG	AA
AX-94752745	C/T	6D	291928161	+	CC	CC	CC	CC	TT	TT	CC	CC	TT	CC	TT	CC	TT	TT	CC	TT	CC	TT	CC	TT	CC	TT	TT	TT	TT	CC	TT	TT	TT	CC	TT	TT	TT	TT	TT	CC	TT	TT	TT	TT	TT	TT	TT	TT	CC
AX-94408460	A/G	6D	291928830	+	AA	AA	AA	AA	AA	AA	AA	AA	AA	AA	AA	AA	AA	AA	AA	AA	AA	NN	AA	AA	GG	AA	AA	AA	AA	AA	NN	AA	NN	AA	NN	AA	AA	AA	AA	AA	GG	AA	GG	GG	GG	AA	AA	AA	AA
AX-94748397	C/T	6D	291959962	+	CC	CC	NN	NN	TT	TT	CC	NN	CC	NN	CC	CC	CC	CC	CC	TT	CC	CC	TT	TT	TT	CC	CC	CC	TT	NN	CC	CC	NN	CC	CC	CC	TT	CC	CC	CC	CC	TT	TT	CC	CC	TT	TT	CC	CC
AX-111080263	G/A	6D	291969164	+	GG	GG	GG	GG	AA	AA	GG	GG	GG	GG	GG	GG	GG	GG	GG	GG	GG	GG	GG	GG	GG	GG	GG	GG	AA	GG	GG	GG	GG	GG	GG	GG	GG	GG	AA	GG	GG	AA	GG	GG	GG	AA	AA	GG	GG
AX-94695991	G/A	6D	292061562	+	GG	GG	GG	GG	GG	NN	GG	GG	GG	GG	GA	GG	GG	GA	GG	GG	GG	GG	GG	GG	GG	GG	GA	GA	GG	GG	GG	GA	GG	GG	GG	GA	GG	GA	GG	GG	GG	GG	GG	GG	GG	GG	GG	GA	GG
AX-94612076	C/G	6D	292061689	+	CC	CC	CC	CC	GG	GG	CC	CC	CC	CC	CC	CC	CC	CC	CC	CC	CC	CC	CC	CC	CC	CC	CC	CC	GG	CC	CC	CC	CC	CC	CC	CC	CC	CC	CC	CC	CC	GG	CC	CC	CC	GG	GG	CC	CC
AX-94490554	C/T	6D	292065634	+	TT	CC	CC	CC	CC	CC	CC	CC	CC	CC	CC	CC	CC	CC	CC	CC	CC	CC	CC	CC	CC	CC	CC	CC	CC	CC	CC	CC	CC	NN	CC	CC	CC	CC	CC	CC	CC	CC	CC	CC	CC	CC	CC	CC	CC
AX-94473693	T/C	6D	292065798	+	TT	TT	TT	TT	TC	TC	TT	TT	TT	TT	TT	TT	TT	TT	TT	TT	TT	TT	TT	TT	TT	TT	TT	TT	TC	TT	TT	TT	NN	TT	TT	TT	TT	TT	TT	TT	TT	TC	TT	TT	TT	TC	TC	TT	TT
AX-95137238	T/G	6D	292066845	+	TT	TT	TT	TT	TT	TT	TT	TT	TT	TT	TT	TT	TT	TT	TT	GG	TT	TT	TT	GG	GG	TT	TT	TT	TT	TT	TT	TT	TT	TT	TT	TT	GG	TT	GG	TT	TT	TT	GG	TT	TT	TT	TT	TT	TT
AX-109411414	A/G	6D	292074204	+	AA	AA	AA	AA	AA	AA	AA	AA	AA	AA	GG	AA	AA	GG	AA	AA	AA	AA	AA	AA	AA	AA	GG	GG	AA	AA	AA	GG	AA	AA	AA	GG	AA	GG	AA	AA	AA	AA	AA	AA	AA	AA	AA	GG	AA
AX-108763189	C/T	6D	292177183	+	CC	CC	TT	NN	CC	NN	CC	CC	CC	CC	CC	CC	CC	CC	CC	CC	CC	CC	CC	CC	CC	CC	CC	CC	CC	CC	CC	CC	CC	CC	CC	CC	CC	CC	CC	TT	CC	CC	CC	CC	CC	CC	CC	CC	TT
AX-94725530	C/T	6D	292295555	+	CC	CC	CC	CC	CC	CC	CC	CC	CC	CC	TT	CC	CC	TT	CC	CC	CC	CC	CC	CC	CC	CC	TT	TT	CC	CC	CC	TT	CC	CC	CC	TT	CC	TT	CC	CC	CC	CC	CC	CC	CC	CC	CC	TT	CC
AX-95661842	T/C	6D	292298929	+	TT	TT	CC	CC	TT	TT	CC	CC	TT	TT	TT	TT	TT	TT	TT	CC	TT	TT	CC	CC	TT	CC	TT	TT	TT	TT	TT	TT	TT	TT	TT	TT	CC	TT	TT	TT	TT	TT	CC	TT	TT	TT	TT	TT	TT
AX-95133604	G/A	6D	292299225	+	GG	GG	GG	GG	AA	AA	GG	GG	GG	GG	GG	GG	GG	GG	GG	GG	GG	GG	GG	GG	GG	GG	GG	GG	AA	GG	GG	GG	GG	GG	GG	GG	GG	GG	GG	GG	GG	AA	GG	GG	GG	AA	AA	GG	GG
AX-111102535	C/T	6D	292380670	+	CC	CC	CC	CC	TT	TT	CC	CC	CC	CC	CC	CC	CC	CC	CC	TT	CC	CC	CC	TT	CC	CC	CC	CC	TT	CC	CC	CC	TT	CC	CC	CC	TT	CC	CC	CC	CC	TT	TT	CC	CC	TT	TT	CC	CC
AX-110291213	C/T	6D	292390480	+	TT	CC	CC	CC	CC	CC	CC	CC	CC	CC	CC	CC	CC	CC	CC	CC	CC	CC	CC	CC	CC	CC	CC	CC	CC	CC	CC	CC	CC	CC	CC	CC	CC	CC	CC	CC	CC	CC	CC	CC	CC	CC	CC	CC	CC
AX-111948279	A/C	6D	292544310	+	AA	AA	AA	AA	AA	AA	AA	AA	AA	AA	AA	AA	AA	AA	AA	AA	AA	AA	AA	AA	AA	AA	AA	AA	AA	AA	AA	AA	AA	AA	AA	AA	AA	AA	AA	AA	AA	AA	AA	AA	AA	AA	AA	AA	AA
TaPRR1-D1	A/G	6D	292715916	+	AA	AA	AA	AA	AA	AA	AA	AA	AA	AA	AA	AA	AA	AA	AA	GG	AA	AA	AA	GG	AA	AA	AA	AA	AA	AA	AA	AA	AA	AA	AA	AA	GG	AA	AA	AA	AA	AA	NN	AA	AA	AA	AA	AA	AA
AX-94400933	T/C	6D	292719869	+	TT	TT	TT	TT	TT	TT	TT	TT	CC	CC	CC	CC	CC	CC	CC	CC	CC	TT	CC	CC	CC	CC	CC	CC	CC	CC	CC	CC	CC	CC	CC	CC	CC	CC	TT	TT	CC	CC	CC	CC	CC	CC	CC	CC	TT
AX-111962149	C/T	6D	292743000	+	CC	CC	CC	CC	CC	CC	CC	CC	CC	CC	CC	CC	CC	CC	CC	CC	CC	CC	CC	CC	CC	CC	CC	CC	CC	CC	CC	CC	CC	CC	CC	CC	CC	CC	CC	CC	CC	CC	CC	CC	CC	CC	CC	CC	CC
AX-109570521	C/T	6D	292965000	+	CC	CC	TT	TT	CC	CC	TT	TT	CC	CC	TT	CC	CC	TT	CC	CC	CC	CC	TT	CC	CC	TT	TT	TT	CC	TT	CC	TT	CC	CC	CC	TT	CC	TT	CC	CC	CC	CC	CC	CC	CC	CC	CC	TT	CC
AX-94542212	G/C	6D	292966341	+	CC	CC	GG	GG	GG	GG	GG	GG	GG	CC	GG	CC	GG	GG	CC	GG	CC	GG	GG	GG	CC	GG	GG	GG	GG	GG	GG	GG	GG	CC	GG	GG	GG	GG	GG	CC	GG	GG	GG	GG	GG	GG	GG	GG	CC
AX-110205643	C/T	6D	293307790	+	CC	CC	TT	CC	CC	CC	CC	CC	CC	CC	CC	CC	CC	TT	CC	CC	CC	CC	CC	CC	CC	CC	CC	CC	CC	CC	CC	CC	CC	CC	CC	CC	CC	CC	CC	TT	CC	CC	CC	CC	CC	CC	CC	CC	TT
AX-95255166	G/A	6D	293318351	+	AA	GG	GG	GG	GG	GG	GG	GG	GG	GG	GG	GG	GG	GG	GG	GG	GG	GG	GG	GG	GG	GG	GG	GG	GG	GG	GG	GG	GG	GG	GG	GG	GG	GG	GG	GG	GG	GG	GG	GG	GG	GG	GG	GG	GG
AX-109475400	A/C	6D	293326362	+	NN	AA	AA	AA	AA	AA	AA	AA	AA	AA	AA	AA	AA	AA	AA	AA	AA	AA	AA	AA	AA	AA	AA	AA	AA	AA	AA	AA	AA	AA	AA	AA	AA	AA	AA	AA	AA	AA	AA	AA	AA	AA	AA	AA	AA
AX-94391493	G/T	6D	293494494	+	TT	TT	GG	GG	GG	GG	GG	GG	GG	TT	GG	TT	GG	GG	TT	GG	TT	GG	GG	GG	TT	GG	GG	GG	GG	GG	GG	GG	GG	TT	GG	GG	GG	GG	GG	TT	GG	GG	GG	GG	GG	GG	GG	GG	TT
AX-95125128	T/A	6D	293494534	+	AA	TT	TT	TT	AA	AA	TT	TT	AA	TT	TT	TT	AA	TT	TT	TT	TT	AA	TT	TT	TT	TT	TT	TT	AA	TT	AA	TT	TT	TT	AA	TT	TT	TT	AA	TT	AA	NN	TT	AA	AA	AA	AA	TT	TT
AX-111475965	G/C	6D	293704763	+	GG	GG	NN	GG	GG	GG	GG	GG	GG	GG	GG	GG	GG	GG	GG	GG	GG	GG	GG	GG	GG	GG	GG	GG	GG	GG	GG	GG	GG	GG	GG	GG	GG	GG	GG	CC	GG	GG	GG	GG	GG	GG	GG	GG	GG
[truncated: 636 more columns]

## Sheet: Table S8
Table S8 Comparison of nucleotide sequence identity and divergence of TaPRR1 genes from Chinese Spring
(T. aestivum, AABBDD), UR102 (T.urartu, AA), Y2022 (Ae. speltoides, SS), and Y215 (Ae. tauschii, DD)
	Percent Identity	1	2	3	4	5	6
1	TaPRR1-A-UR102	*	95.7	95.8	99.7	95.6	95.8
2	TaPRR1-S-Y2022	4.3	*	94.9	95.6	97	94.9
3	TaPRR1-D-Y215	4.3	5.2	*	95.7	94.5	99.9
4	TaPRR1-A1-CS	0.3	4.5	4.5	*	95.5	95.7
5	TaPRR1-B1-CS	4.4	2.8	5.7	4.6	*	94.5
6	TaPRR1-D1-CS	4.3	5.2	0.1	4.5	5.7	*
	Divergence	1	2	3	4	5	6

## Sheet: Table S9
Table S9 Details of ‘Axiom Wheat 660K Genotyping Array’ SNP markers spanning 1-Mb regions upstream and downstream of TaPRR1 and their P values.
Trait	Marker	Chr	Pos	P	- LOG10 (P)
Hd	AX-108913184	6A	428384625	0.0305343	1.51521
Hd	AX-108744507	6A	428384919	0.0260432	1.58431
Hd	AX-110111058	6A	428425907	NaN	NaN
Hd	AX-110942969	6A	428454525	0.470929	0.327044
Hd	AX-95201760	6A	428671057	0.139958	0.854001
Hd	AX-111072538	6A	428722466	0.0115163	1.93869
Hd	AX-108836726	6A	429114284	0.0119526	1.92254
Hd	AX-109382811	6A	429379564	0.0386742	1.41258
Hd	AX-110973601	6A	429392851	0.0329241	1.48249
Hd	AX-95010988	6A	429396088	0.0114742	1.94028
Hd	TaPRR1-A1	6A	429397793	0.0114742	1.94028
Hd	AX-109875323	6A	430050897	0.012875	1.89025
Hd	AX-110428130	6A	430051983	0.0217826	1.66189
Hd	AX-94964037	6A	430279278	0.154177	0.811981
Hd	AX-110732884	6A	430322351	NaN	NaN
Hd	AX-108966825	6A	430323224	0.0333732	1.4766
Hd	AX-110615375	6A	430343495	0.00915253	2.03846
SL	AX-108913184	6A	428384625	0.0461573	1.33576
SL	AX-108744507	6A	428384919	0.0353641	1.45144
SL	AX-110111058	6A	428425907	0.828698	0.0816038
SL	AX-110942969	6A	428454525	0.0503493	1.29801
SL	AX-95201760	6A	428671057	0.0851397	1.06987
SL	AX-111072538	6A	428722466	0.0238927	1.62173
SL	AX-108836726	6A	429114284	0.0243725	1.6131
SL	AX-109382811	6A	429379564	0.0621437	1.2066
SL	AX-110973601	6A	429392851	0.0157601	1.80244
SL	AX-95010988	6A	429396088	0.0238927	1.62173
SL	TaPRR1-A1	6A	429397793	0.0238927	1.62173
SL	AX-109875323	6A	430050897	0.0234014	1.63076
SL	AX-110428130	6A	430051983	0.035581	1.44878
SL	AX-94964037	6A	430279278	0.0239288	1.62108
SL	AX-110732884	6A	430322351	0.828698	0.0816038
SL	AX-108966825	6A	430323224	0.0202164	1.6943
SL	AX-110615375	6A	430343495	0.0277605	1.55657
Ph	AX-95088806	6B	456210568	0.805367	0.0940063
Ph	AX-94611780	6B	456210583	0.00101173	2.99494
Ph	AX-94502900	6B	456210742	0.00878436	2.05629
Ph	AX-111581717	6B	456214102	0.291817	0.53489
Ph	AX-108759802	6B	456216998	0.0951096	1.02178
Ph	AX-110552045	6B	456217224	0.0110027	1.9585
Ph	AX-111449424	6B	456251500	1.64867e-05	4.78287
Ph	AX-110740446	6B	456558351	0.000733992	3.13431
Ph	AX-110502202	6B	456681518	0.109632	0.960061
Ph	AX-109448062	6B	456760366	0.443944	0.352671
Ph	AX-110529361	6B	456760705	0.0397547	1.40061
Ph	AX-109370945	6B	456774242	0.000715103	3.14563
Ph	AX-110518301	6B	456774423	0.00200268	2.69839
Ph	AX-111457786	6B	456775366	0.0347574	1.45895
Ph	AX-110976578	6B	456787846	0.0323457	1.49018
Ph	AX-110122069	6B	456788376	0.341842	0.466175
Ph	AX-111626776	6B	456946583	0.0178961	1.74724
Ph	AX-110050651	6B	456965926	0.969624	0.0133967
Ph	AX-111504448	6B	457009596	9.77104e-07	6.01006
Ph	AX-111604728	6B	457155616	0.0127197	1.89552
Ph	AX-109323054	6B	457168012	0.0320551	1.4941
Ph	TaPRR1-B1	6B	457170191	5.18522e-05	4.28523
Ph	AX-110078832	6B	457171280	0.123582	0.908046
Ph	AX-110007398	6B	457220350	0.04061	1.39137
Ph	AX-110469873	6B	457222291	0.69478	0.158153
Ph	AX-109508311	6B	457227778	0.00102244	2.99036
Ph	AX-108763394	6B	457302881	0.00144966	2.83873
Ph	AX-108982916	6B	457307584	0.10609	0.974325
Ph	AX-111558685	6B	457308628	0.946791	0.0237457
Ph	AX-108996114	6B	457308762	0.0320551	1.4941
Ph	AX-111564163	6B	457311470	0.748207	0.125978
Ph	AX-111006002	6B	457333445	0.0478361	1.32024
Ph	AX-109999449	6B	457382553	0.0334067	1.47617
Ph	AX-111618950	6B	457383044	0.0603892	1.21904
Ph	AX-111585564	6B	457398121	0.0320551	1.4941
Ph	AX-111522505	6B	457400333	8.58636e-05	4.06619
Ph	AX-109576666	6B	457408752	0.272456	0.564704
Ph	AX-110604232	6B	457409547	4.49696e-10	9.34708
Ph	AX-111650431	6B	457410665	0.0668439	1.17494
Ph	AX-110359759	6B	457418919	0.179807	0.745194
Ph	AX-110536570	6B	457424533	0.000108952	3.96276
Ph	AX-111654722	6B	457432881	0.194757	0.710507
Ph	AX-110914458	6B	457469026	0.0567511	1.24603
Ph	AX-108894139	6B	457478139	0.231471	0.635504
Ph	AX-110536172	6B	457478982	0.00733524	2.13459
Ph	AX-108959494	6B	457539397	0.992489	0.00327408
Ph	AX-108968106	6B	457539787	0.852189	0.069464
Ph	AX-110959185	6B	457636107	0.109632	0.960061
Ph	AX-109945817	6B	457644514	0.0320551	1.4941
Ph	AX-109919853	6B	457651033	0.0014235	2.84664
Ph	AX-110025065	6B	457673335	0.0320551	1.4941
Ph	AX-110574002	6B	457674933	0.000604598	3.21853
Ph	AX-108809656	6B	457870133	0.109632	0.960061
Ph	AX-109427276	6B	457871557	0.0128317	1.89171
Ph	AX-108832739	6B	457874039	0.138375	0.858942
Ph	AX-111733325	6B	457876508	0.00027783	3.55622
Ph	AX-110060992	6B	457877224	0.00109353	2.96117
Ph	AX-109296217	6B	457877348	0.0776781	1.1097
Ph	AX-110933631	6B	457883004	0.766261	0.115624
Ph	AX-109457227	6B	458003078	0.437258	0.359262
Ph	AX-108812184	6B	458006224	0.274812	0.560965
Ph	AX-110479269	6B	458015448	0.0106704	1.97182
Ph	AX-110416861	6B	458186924	0.0011191	2.95113
TGW	AX-95088806	6B	456210568	0.863785	0.0635945
TGW	AX-94611780	6B	456210583	0.175597	0.755483
TGW	AX-94502900	6B	456210742	0.0922185	1.03518
TGW	AX-111581717	6B	456214102	0.000503891	3.29766
TGW	AX-108759802	6B	456216998	0.812312	0.0902769
TGW	AX-110552045	6B	456217224	0.115252	0.938351
TGW	AX-111449424	6B	456251500	0.0458017	1.33912
TGW	AX-110740446	6B	456558351	0.133093	0.875843
TGW	AX-110502202	6B	456681518	8.71296e-05	4.05983
TGW	AX-109448062	6B	456760366	0.276513	0.558284
TGW	AX-110529361	6B	456760705	0.162205	0.789934
TGW	AX-109370945	6B	456774242	0.120005	0.920802
TGW	AX-110518301	6B	456774423	0.333905	0.476377
TGW	AX-111457786	6B	456775366	0.178263	0.748938
TGW	AX-110976578	6B	456787846	0.157641	0.802332
TGW	AX-110122069	6B	456788376	0.550934	0.258901
TGW	AX-111626776	6B	456946583	0.379325	0.420989
TGW	AX-110050651	6B	456965926	0.448421	0.348314
TGW	AX-111504448	6B	457009596	0.00528207	2.2772
TGW	AX-111604728	6B	457155616	0.139672	0.854892
TGW	AX-109323054	6B	457168012	0.160814	0.793677
TGW	TaPRR1-B1	6B	457170191	0.000114502	3.94119
TGW	AX-111585465	6B	457174352	0.139572	0.855203
TGW	AX-110007398	6B	457220350	0.257691	0.588901
TGW	AX-110469873	6B	457222291	0.0666822	1.17599
TGW	AX-109508311	6B	457227778	0.126058	0.89943
TGW	AX-108763394	6B	457302881	0.192738	0.715033
TGW	AX-108982916	6B	457307584	0.000108771	3.96349
TGW	AX-111558685	6B	457308628	0.59459	0.225782
TGW	AX-108996114	6B	457308762	0.160814	0.793677
TGW	AX-111564163	6B	457311470	0.246842	0.607582
TGW	AX-111006002	6B	457333445	0.00777567	2.10926
TGW	AX-109999449	6B	457382553	0.166431	0.778765
TGW	AX-111618950	6B	457383044	0.392111	0.406591
TGW	AX-111585564	6B	457398121	0.160814	0.793677
TGW	AX-111522505	6B	457400333	0.219651	0.658268
TGW	AX-109576666	6B	457408752	0.0708498	1.14966
TGW	AX-110604232	6B	457409547	0.0152876	1.81566
TGW	AX-111650431	6B	457410665	0.839464	0.0759982
TGW	AX-110359759	6B	457418919	0.000636734	3.19604
TGW	AX-110536570	6B	457424533	0.29365	0.53217
TGW	AX-111654722	6B	457432881	0.482091	0.316871
TGW	AX-110914458	6B	457469026	0.395213	0.403168
TGW	AX-108894139	6B	457478139	0.0333264	1.47721
TGW	AX-110536172	6B	457478982	0.295138	0.529975
TGW	AX-108959494	6B	457539397	0.306379	0.513741
TGW	AX-108968106	6B	457539787	0.45923	0.33797
TGW	AX-110959185	6B	457636107	8.57609e-05	4.06671
TGW	AX-109945817	6B	457644514	0.160814	0.793677
TGW	AX-109919853	6B	457651033	0.262281	0.581233
TGW	AX-110025065	6B	457673335	0.160814	0.793677
TGW	AX-110574002	6B	457674933	0.0938712	1.02747
TGW	AX-108809656	6B	457870133	8.57609e-05	4.06671
TGW	AX-109427276	6B	457871557	0.317739	0.49793
TGW	AX-108832739	6B	457874039	0.000875978	3.05751
TGW	AX-111733325	6B	457876508	0.136514	0.864824
TGW	AX-110060992	6B	457877224	0.312783	0.504757
TGW	AX-109296217	6B	457877348	0.024277	1.6148
TGW	AX-110933631	6B	457883004	0.0941267	1.02629
TGW	AX-109457227	6B	458003078	0.821939	0.0851605
TGW	AX-108812184	6B	458006224	0.976529	0.010315
TGW	AX-110479269	6B	458015448	0.934983	0.0291964
TGW	AX-110416861	6B	458186924	0.331175	0.479942
Ph	AX-94400284	6D	291796310	0.000115021	3.93922
Ph	AX-94635029	6D	291796371	7.72655e-05	4.11201
Ph	AX-94874719	6D	291796509	0.15036	0.822867
Ph	AX-94870054	6D	291797335	0.352152	0.453269
Ph	AX-110668850	6D	291910106	0.352152	0.453269
Ph	AX-110475667	6D	291925461	8.7739e-08	7.05681
Ph	AX-94571504	6D	291927987	0.000904893	3.0434
Ph	AX-94743333	6D	291928014	0.13233	0.878343
Ph	AX-94752745	6D	291928161	0.0803035	1.09527
Ph	AX-94408460	6D	291928830	1.55398e-07	6.80856
Ph	AX-94748397	6D	291959962	0.00162362	2.78952
Ph	AX-111080263	6D	291969164	0.0728217	1.13774
Ph	AX-94695991	6D	292061562	0.29523	0.52984
Ph	AX-94612076	6D	292061689	0.206702	0.684656
Ph	AX-94490554	6D	292065634	0.0217399	1.66274
Ph	AX-94473693	6D	292065798	0.126034	0.899511
Ph	AX-95137238	6D	292066845	0.0394971	1.40344
Ph	AX-109411414	6D	292074204	0.0732562	1.13516
Ph	AX-108763189	6D	292177183	2.44662e-05	4.61143
Ph	AX-94725530	6D	292295555	0.117973	0.928219
Ph	AX-95661842	6D	292298929	0.000240148	3.61952
Ph	AX-95133604	6D	292299225	0.0214437	1.6687
Ph	AX-111102535	6D	292380670	1.86846e-07	6.72852
Ph	AX-110291213	6D	292390480	0.0896076	1.04766
Ph	AX-111948279	6D	292544310	0.176206	0.753979
Ph	TaPRR1-D1	6D	292715916	5.16046e-05	4.28731
Ph	AX-94400933	6D	292719869	0.607191	0.216675
Ph	AX-111962149	6D	292743000	0.536496	0.270434
Ph	AX-109570521	6D	292965000	0.0127913	1.89308
Ph	AX-94542212	6D	292966341	0.000494895	3.30549
Ph	AX-110205643	6D	293307790	0.0122128	1.91318
Ph	AX-95255166	6D	293318351	0.089462	1.04836
Ph	AX-109475400	6D	293326362	NaN	NaN
Ph	AX-94391493	6D	293494494	0.00287677	2.54109
Ph	AX-95125128	6D	293494534	2.01073e-07	6.69665
Ph	AX-111475965	6D	293704763	0.0252035	1.59854
TGW	AX-94400284	6D	291796310	9.73357e-05	4.01173
TGW	AX-94635029	6D	291796371	3.07147e-05	4.51265
TGW	AX-94874719	6D	291796509	0.0943894	1.02508
TGW	AX-94870054	6D	291797335	0.415241	0.3817
TGW	AX-110668850	6D	291910106	0.415241	0.3817
TGW	AX-110475667	6D	291925461	2.78044e-06	5.55589
TGW	AX-94571504	6D	291927987	0.156889	0.804406
TGW	AX-94743333	6D	291928014	0.078557	1.10481
TGW	AX-94752745	6D	291928161	0.145556	0.836971
TGW	AX-94408460	6D	291928830	0.00207426	2.68314
TGW	AX-94748397	6D	291959962	0.112934	0.947176
TGW	AX-111080263	6D	291969164	0.86725	0.0618557
TGW	AX-94695991	6D	292061562	0.448969	0.347783
TGW	AX-94612076	6D	292061689	0.940504	0.0266394
TGW	AX-94490554	6D	292065634	0.160582	0.794303
TGW	AX-94473693	6D	292065798	0.761621	0.118261
TGW	AX-95137238	6D	292066845	0.00703016	2.15303
TGW	AX-109411414	6D	292074204	0.205617	0.68694
TGW	AX-108763189	6D	292177183	1.26182e-06	5.899
TGW	AX-94725530	6D	292295555	0.261051	0.583275
TGW	AX-95661842	6D	292298929	0.00161512	2.79179
TGW	AX-95133604	6D	292299225	0.952191	0.0212758
TGW	AX-110291213	6D	292390480	0.415241	0.3817
TGW	AX-111948279	6D	292544310	NaN	NaN
TGW	TaPRR1-D1	6D	292715916	0.00133113	2.87578
TGW	AX-95183091	6D	292719711	0.0242709	1.61491
TGW	AX-94400933	6D	292719869	0.823316	0.0844335
TGW	AX-111962149	6D	292743000	0.174009	0.759427
TGW	AX-109570521	6D	292965000	0.142152	0.847246
TGW	AX-94542212	6D	292966341	0.000450719	3.34609
TGW	AX-110205643	6D	293307790	8.1551e-07	6.08857
TGW	AX-95255166	6D	293318351	0.417531	0.379311
TGW	AX-109475400	6D	293326362	NaN	NaN
TGW	AX-94391493	6D	293494494	0.0012504	2.90295
TGW	AX-95125128	6D	293494534	0.012851	1.89106
TGW	AX-111475965	6D	293704763	0.00144313	2.84069

## Sheet: Table S10
Table S10 Fst from haplotype frequencies of TaPRR1-A1, -B1, and -D1 in landraces, modern cultivars, and synthetic hexaploid wheat
Fst	TaPRR1-A1			TaPRR1-B1			TaPRR1-D1
	Group1	Group2	Group3	Group1	Group2	Group3	Group1	Group2	Group3
Group1 (Landraces)	0	—	—	0	—	—	0	—	—
Group2 (Modern cultivars)	0.07*	0	—	0.21*	0	—	0.43*	0	—
Group3 (Synthetic hexaploid wheat)	0.32	0	0	0.15	0.17	0	0.11	0.12	0
* Significance Level = 0.05
